# Supplementary material for: Immunogenicity of an Escherichia coli-Produced Recombinant 9-Valent Human Papillomavirus Vaccine in Mice and Rats
Source: Vaccines (Basel). 2026 May 1;14(5):407. doi: 10.3390/vaccines14050407 (PMC13211545; doi:10.3390/vaccines14050407)
Supplement: Supplementary file 1 [file vaccines-14-00407-s001.zip]

Archive with 1 entries (1 files):
- vaccines-4244409-supplementary.pdf
